# Supplementary material for: Effects of Cu Substituting Mo in Sr2Fe1.5Mo0.5O6−δ Symmetrical Electrodes for CO2 Electrolysis in Solid Oxide Electrolysis Cells
Source: Nanomaterials (Basel). 2025 Apr 11;15(8):585. doi: 10.3390/nano15080585 (PMC12029250; doi:10.3390/nano15080585)
Supplement: Supplementary file 1 [file nanomaterials-15-00585-s001.zip]

Archive with 1 entries (1 files):
- nanomaterials-3520986-supplementary.pdf
